# Supplementary material for: Resistance of Acinetobacter baumannii Complex Clinical Isolates to Sulbactam–Durlobactam: A Systematic Review of Data from In Vitro Studies
Source: Pathogens. 2025 Oct 20;14(10):1062. doi: 10.3390/pathogens14101062 (PMC12566789; doi:10.3390/pathogens14101062)
Supplement: Supplementary file 1 [file pathogens-14-01062-s001.zip]

Archive with 3 entries (3 files):
- Supplementary file 2. PRISMA_2020_abstract_checklist.pdf
- Supplementary file 3. PRISMA_2020_checklist.pdf
- Supplementary file 1. Detailed search strategies.pdf
